# Supplementary material for: Hand factor ablation causes defective left ventricular chamber development and compromised adult cardiac function
Source: PLoS Genet. 2017 Jul 21;13(7):e1006922. doi: 10.1371/journal.pgen.1006922 (PMC5544250; doi:10.1371/journal.pgen.1006922)
Supplement: S1 Dataset — The supplemental raw data speed sheet (excel file) presents the data and calculations for these figures in separate tabs. Fig 2C and 2D tabs show sections that are counterstained with propidium iodide (Quantification of the number of TUNEL-positive cells per heart in control and Hand1LV-Cre(+);R26RlacZ/DTA embryos at E9.5 (C) and E10.5 (D) were performed and Data are represented as mean ± standard error of mean. Asterisks denote significance (p ≤ 0.05) as determined by student’s t-test. Fig 2U tab shows) Quantification of pHH3+ cells relative to the number of DAPI+ pixels show that proliferation is not altered at E12.5, but is elevated specifically within the LV at E14.5. Data are represented as mean ± standard error of mean. Asterisks denote significance (p ≤ 0.05) as determined by student’s t-test. Fig 4 tab shows evaluation of mice at P56 reveal significant decreases in fractional shortening (A) and ejection fraction (B) in Hand1LV-Cre;Hand1fx/fx;Hand2fx/fx mutants relative to Hand1LV-Cre;Hand1fx/+;Hand2fx/+ littermates. Data are represented as mean ± standard error of mean. Asterisks denote significance (p ≤ 0.05) as determined by student’s t-test. Fig 7M and 7N tab shows calculations for the functional analysis (EF and FS) of DTA ablation rescue in Fig 7. Data are represented as mean ± standard error of mean. (XLSX) [file pgen.1006922.s009.xlsx]

## Sheet: Figure 2C
							DTA/+; (-)		DTA/+; Cre(+)
							RV	LV	RV	LV
						TUNEL + cells	1	3	2	27
						STD ERR			DTA/+; (-)	DTA/+; Cre(+)
						TUNEL + cells	0	3	1.04881	3.36155
21.30		BoxA(end)+ eGFPCre	R26R	RV	LV
R26RDTA213	A	(+)	DTA/+	6	28
R26RDTA213	B	(+)	DTA/+	2	26
R26RDTA213	C	(+)	DTA/+	1	23
R26RDTA213	D	(+)	DTA/+	1	19
R26RDTA213	G	(+)	DTA/+	0	39
R26RDTA213	F	(-)	DTA/+	1	6				5
R26RDTA213	H	(-)	DTA/+	1	0				6.8
				0.593457	0.00929726

## Sheet: Figure 2D
				# of TUNEL + cells
21.30		BoxA(end)+ eGFPCre	R26R	RV	LV	# of sections
BoxACre480	A	(+)	DTA/lacZ	5	244
BoxACre480	B	(+)	DTA/lacZ	12	408
BoxACre480	C	(+)	+/lacZ	9	12
BoxACre480	D	(+)	+/lacZ	16	6
BoxACre480	E	(+)	+/lacZ	8	6
			T-TEST	0.590801	0.013831		+/+; Cre(+)		DTA/+; Cre(+)
							RV	LV	RV	LV
						TUNEL + cells	11	8	8.5	326
							+/+; Cre(+)		DTA/+; Cre(+)
						STD ERR	RV	LV	RV	LV
						TUNEL + cells	2.51661	2	3.5	82

## Sheet: Figure 2U
Embryo	07F																Embryo	68B
Embryonic Day	12.5													T-TEST	T-TEST		Embryonic Day	14.5													T-TEST	T-TEST
Genotype											BoxA-Cre	DTA		0.05905	0.215174		Genotype											BoxA-Cre	DTA		0.192091	0.000854135
									R26R DTA 07	F	(-)	(+)						Right Ventricle		Left Ventricle						R26R DTA 68	B	(-)	DTA/+
	pHH3+ nuclei	Total nuclei	pHH3+ nuclei	Total nuclei		RV Nuclei (%)	RV Nuclei (%)											pHH3+ nuclei	Total nuclei	pHH3+ nuclei	Total nuclei		RV Nuclei (%)	RV Nuclei (%)
a	15	942	15	941		0.500266	0.499734		0.0159236	0.0159405				0.0159236	0.0159405		a	5	780	10	1801		0.302208	0.697792		0.00641026	0.00555247				0.00641026	0.00555247
b	14	1148	15	729		0.611614	0.388386		0.0121951	0.0205761				0.0121951	0.0205761		b	9	964	15	1660		0.367378	0.632622		0.0093361	0.00903614				0.0093361	0.00903614
c	22	1061	DAMAGED						0.0207352					0.0207352			c	DAMAGED		5	1428						0.0035014					0.0035014
d	27	1698	21	1687		0.501625	0.498375		0.0159011	0.0124481				0.0159011	0.0124481		d	10	1179	13	1532		0.434895	0.565105		0.00848176	0.00848564				0.00848176	0.00848564
e	35	1610	19	1591		0.502968	0.497032		0.0217391	0.0119422				0.0217391	0.0119422		e	14	1063	26	1604		0.398575	0.601425		0.0131703	0.0162095				0.0131703	0.0162095
f	25	1682	25	1762		0.488386	0.511614		0.0148633	0.0141884				0.0148633	0.0141884		f	12	1317	8	1492		0.46885	0.53115		0.00911162	0.00536193				0.00911162	0.00536193
g	32	1375	15	1435		0.489324	0.510676		0.0232727	0.010453				0.0232727	0.010453		g	8	1321	11	1297		0.504584	0.495416		0.00605602	0.00848111				0.00605602	0.00848111
h	28	1256	25	1332		0.485317	0.514683		0.022293	0.0187688				0.022293	0.0187688		h	DAMAGED		DAMAGED
i	16	1057	30	1181		0.472297	0.527703		0.0151372	0.0254022				0.0151372	0.0254022		i	20	1188	24	1387		0.461359	0.538641		0.016835	0.0173035				0.016835	0.0173035
j	19	1373	27	1357		0.50293	0.49707		0.0138383	0.0198968				0.0138383	0.0198968		j	8	1307	9	1168		0.528081	0.471919		0.00612089	0.00770548				0.00612089	0.00770548
k	25	1338	30	1296		0.507973	0.492027		0.0186846	0.0231481				0.0186846	0.0231481		k	12	1276	13	1016		0.556719	0.443281		0.00940439	0.0127953				0.00940439	0.0127953
l	22	1437	24	1140		0.557625	0.442375		0.0153097	0.0210526				0.0153097	0.0210526		l	9	1008	17	808		0.555066	0.444934		0.00892857	0.0210396				0.00892857	0.0210396
m	22	1333	19	1031		0.563875	0.436125		0.0165041	0.0184287				0.0165041	0.0184287		m	9	1161	15	995		0.538497	0.461503		0.00775194	0.0150754				0.00775194	0.0150754
					AVG	0.51535	0.48465															AVG	0.46511	0.53489	AVG	0.00923698	0.010879
					STD ERR	0.0117894	0.0117894															STD ERR	0.0250181	0.0250181	STD ERR	0.000972084	0.00158686
Embryo	07G				Total	0.527873	0.472127										Embryo	68D				Total	0.436978	0.563022
Embryonic Day	12.5																Embryonic Day	14.5
Genotype											BoxA-Cre	DTA					Genotype											BoxA-Cre	DTA
									R26R DTA 07	G	(-)	(+)						Right Ventricle		Left Ventricle						R26R DTA 68	C	(-)	DTA/+
	pHH3+ nuclei	Total nuclei	pHH3+ nuclei	Total nuclei		RV Nuclei (%)	RV Nuclei (%)											pHH3+ nuclei	Total nuclei	pHH3+ nuclei	Total nuclei		RV Nuclei (%)	RV Nuclei (%)
a			9	961						0.00936524					0.00936524		a	10	1017	13	2035		0.333224	0.666776		0.00983284	0.00638821				0.00983284	0.00638821
b	14	1012	12	752		0.573696	0.426304		0.013834	0.0159574				0.013834	0.0159574		b	22	720	23	2133		0.252366	0.747634		0.0305556	0.0107829				0.0305556	0.0107829
c	16	901	11	873		0.507892	0.492108		0.017758	0.0126002				0.017758	0.0126002		c	17	1340	26	2544		0.345005	0.654995		0.0126866	0.0102201				0.0126866	0.0102201
d	23	1118	26	1093		0.505654	0.494346		0.0205725	0.0237877				0.0205725	0.0237877		d	11	1636	21	2711		0.376352	0.623648		0.00672372	0.00774622				0.00672372	0.00774622
e	21	1557	32	1431		0.521084	0.478916		0.0134875	0.022362				0.0134875	0.022362		e	10	1507	15	2213		0.405108	0.594892		0.0066357	0.00677813				0.0066357	0.00677813
f	22	1374	19	1556		0.468942	0.531058		0.0160116	0.0122108				0.0160116	0.0122108		f	17	2351	21	2496		0.485042	0.514958		0.00723097	0.00841346				0.00723097	0.00841346
g	20	1565	27	1417		0.524816	0.475184		0.0127796	0.0190543				0.0127796	0.0190543		g	21	2135	26	2354		0.475607	0.524393		0.00983607	0.011045				0.00983607	0.011045
h	21	1630	20	1736		0.484254	0.515746		0.0128834	0.0115207				0.0128834	0.0115207		h	21	2272	21	2069		0.523382	0.476618		0.00924296	0.0101498				0.00924296	0.0101498
i	28	1926	15	1589		0.547937	0.452063		0.0145379	0.0094399				0.0145379	0.0094399		i	19	2304	30	2291		0.501415	0.498585		0.00824653	0.0130947				0.00824653	0.0130947
j	27	1715	16	1633		0.512246	0.487754		0.0157434	0.00979792				0.0157434	0.00979792		j	18	2169	16	1856		0.538882	0.461118		0.00829876	0.00862069				0.00829876	0.00862069
k	22	1721	20	1731		0.498552	0.501448		0.0127833	0.011554				0.0127833	0.011554		k	7	2070	23	2265		0.477509	0.522491		0.00338164	0.0101545				0.00338164	0.0101545
l	15	1651	27	1708		0.491515	0.508485		0.0090854	0.015808				0.0090854	0.015808		l	9	1607	15	1741		0.479988	0.520012		0.0056005	0.00861574				0.0056005	0.00861574
m	17	1577	29	1534		0.506911	0.493089		0.01078	0.0189048				0.01078	0.0189048		m	9	1603	16	1106		0.591731	0.408269		0.00561447	0.0144665				0.00561447	0.0144665
n			29	1754						0.0165336					0.0165336							AVG	0.445047	0.554953		0.00952971	0.00972894
					AVG	0.511958	0.488042															STD ERR	0.026602	0.026602		0.00187011	0.000646553
					STD ERR	0.00809605	0.00809605
																	Embryo	68G				Total	0.746312	0.253688
Embryo	07B				Total	0.473064	0.526936										Embryonic Day	14.5
Embryonic Day	12.5																Genotype											BoxA-Cre	DTA
Genotype											BoxA-Cre	DTA						Right Ventricle		Left Ventricle						R26R DTA 68	G	(-)	DTA/+
									R26R DTA 07	B	(+)	(+)						pHH3+ nuclei	Total nuclei	pHH3+ nuclei	Total nuclei		RV Nuclei (%)	RV Nuclei (%)
	pHH3+ nuclei	Total nuclei	pHH3+ nuclei	Total nuclei		RV Nuclei (%)	RV Nuclei (%)										a	15	2356	15	4191		0.359859	0.640141		0.00636672	0.0035791				0.00636672	0.0035791
a	15	1377	20	765		0.642857	0.357143		0.0108932	0.0261438				0.0108932	0.0261438		b	14	2315	29	3485		0.399138	0.600862		0.00604752	0.00832138				0.00604752	0.00832138
b	22	1401	11	862		0.61909	0.38091		0.0157031	0.012761				0.0157031	0.012761		c	16	2442	22	2547		0.489477	0.510523		0.00655201	0.00863761				0.00655201	0.00863761
c	DAMAGED		21	978						0.0214724					0.0214724		d	15	2778	11	3284		0.458265	0.541735		0.00539957	0.00334957				0.00539957	0.00334957
d	24	1845	12	703		0.724097	0.275903		0.0130081	0.0170697				0.0130081	0.0170697		e	19	3122	21	3605		0.4641	0.5359		0.00608584	0.00582524				0.00608584	0.00582524
e	28	1727	DAMAGED						0.0162131					0.0162131			f	11	3101	18	3373		0.478993	0.521007		0.00354724	0.0053365				0.00354724	0.0053365
f	25	2228	20	1013		0.687442	0.312558		0.0112208	0.0197433				0.0112208	0.0197433		g	12	2610	8	2394		0.521583	0.478417		0.0045977	0.00334169				0.0045977	0.00334169
g	27	2146	11	1258		0.630435	0.369565		0.0125815	0.00874404				0.0125815	0.00874404		h	16	3560	23	3392		0.512083	0.487917		0.00449438	0.00678066				0.00449438	0.00678066
h	24	1571	20	1257		0.555516	0.444484		0.0152769	0.0159109				0.0152769	0.0159109		i	20	2106	20	2162		0.49344	0.50656		0.00949668	0.00925069				0.00949668	0.00925069
i	22	1826	17	1272		0.589413	0.410587		0.0120482	0.0133648				0.0120482	0.0133648		j	16	3121	21	3489		0.472163	0.527837		0.00512656	0.00601892				0.00512656	0.00601892
j	24	2209	13	795		0.735353	0.264647		0.0108646	0.0163522				0.0108646	0.0163522		k	21	3372	21	3591		0.484274	0.515726		0.00622776	0.00584795				0.00622776	0.00584795
k	23	1857	18	802		0.698383	0.301617		0.0123856	0.0224439				0.0123856	0.0224439		l	21	3898	32	2117		0.648047	0.351953		0.00538738	0.0151157				0.00538738	0.0151157
l			17	1325		0	1			0.0128302					0.0128302		m	19	2205	DAMAGED						0.00861678					0.00861678
m			11	1273		0	1			0.00864101					0.00864101		n	8	1828	17	1905		0.489687	0.510313		0.00437637	0.00892388				0.00437637	0.00892388
					AVG	0.534781	0.465219										o	8	2145	13	1584		0.575221	0.424779		0.0037296	0.00820707				0.0037296	0.00820707
					STD ERR	0.0814346	0.0814346															AVG	0.481785	0.518215		0.00573681	0.00703829
Embryo	07C																					STD ERR	0.0200395	0.0200395		0.000425804	0.000830043
Embryonic Day	12.5				Total	0.572263	0.427737
Genotype											BoxA-Cre	DTA					Embryo	68E				Total	0.449718	0.550282
									R26R DTA 07	C	(+)	(+)					Embryonic Day	14.5
	pHH3+ nuclei	Total nuclei	pHH3+ nuclei	Total nuclei		RV Nuclei (%)	RV Nuclei (%)										Genotype											BoxA-Cre	DTA
a	27	1421	13	1383		0.506776	0.493224		0.0190007	0.00939986				0.0190007	0.00939986			Right Ventricle		Left Ventricle						R26R DTA 68	E	(+)	DTA/+
b	24	1435	9	1183		0.548128	0.451872		0.0167247	0.00760778				0.0167247	0.00760778			pHH3+ nuclei	Total nuclei	pHH3+ nuclei	Total nuclei		RV Nuclei (%)	RV Nuclei (%)
c	22	1479	19	1381		0.517133	0.482867		0.0148749	0.0137581				0.0148749	0.0137581		a			9	971						0.0092688					0.0092688
d	18	1604	18	1401		0.533777	0.466223		0.0112219	0.012848				0.0112219	0.012848		b			15	1273						0.0117832					0.0117832
e	29	1709	19	1324		0.563469	0.436531		0.016969	0.0143505				0.016969	0.0143505		c	22	1558	16	1241		0.556627	0.443373		0.0141207	0.0128928				0.0141207	0.0128928
f	DAMAGED		15	1258						0.0119237					0.0119237		d	13	1774	16	1514		0.539538	0.460462		0.00732807	0.010568				0.00732807	0.010568
g	21	1764	13	1113		0.613139	0.386861		0.0119048	0.0116801				0.0119048	0.0116801		e	10	1845	30	1780		0.508966	0.491034		0.00542005	0.0168539				0.00542005	0.0168539
h	20	1760	12	952		0.648968	0.351032		0.0113636	0.012605				0.0113636	0.012605		f	21	1799	25	1774		0.503498	0.496502		0.0116732	0.0140924				0.0116732	0.0140924
i	19	1395	31	1246		0.528209	0.471791		0.0136201	0.0248796				0.0136201	0.0248796		g	18	2304	19	1805		0.56072	0.43928		0.0078125	0.0105263				0.0078125	0.0105263
j	12	1073	9	617		0.634911	0.365089		0.0111836	0.0145867				0.0111836	0.0145867		h	DAMAGED		DAMAGED
k	32	1960	22	1256		0.609453	0.390547		0.0163265	0.0175159				0.0163265	0.0175159		i	16	3040	23	1291		0.701916	0.298084		0.00526316	0.0178156				0.00526316	0.0178156
l	16	1843	9	1025		0.642608	0.357392		0.0086815	0.00878049				0.0086815	0.00878049		j	17	3418	9	1380		0.71238	0.28762		0.00497367	0.00652174				0.00497367	0.00652174
m	28	1896	11	1217		0.609059	0.390941		0.0147679	0.00903862				0.0147679	0.00903862		k	31	2986	21	1348		0.688971	0.311029		0.0103818	0.0155786				0.0103818	0.0155786
n	23	1273	14	810		0.611138	0.388862		0.0180676	0.017284				0.0180676	0.017284		l	14	2945	12	1179		0.714113	0.285887		0.00475382	0.0101781				0.00475382	0.0101781
					AVG	0.582059	0.417941										m	23	2454	17	1434		0.631173	0.368827		0.00937245	0.011855				0.00937245	0.011855
					STD ERR	0.0140599	0.0140599										n	15	2328	21	2178		0.516644	0.483356		0.0064433	0.00964187				0.0064433	0.00964187
Embryo	07D																o	16	2286	16	1276		0.641774	0.358226		0.00699913	0.0125392				0.00699913	0.0125392
Embryonic Day	12.5				Total	0.560444	0.439556										p	13	2907	18	1463		0.665217	0.334783		0.00447196	0.0123035				0.00447196	0.0123035
Genotype											BoxA-Cre	DTA					q	12	2632	18	1089		0.707337	0.292663		0.00455927	0.0165289				0.00455927	0.0165289
									R26R DTA 07	D	(+)	(+)					r	13	2317	16	1176		0.663327	0.336673		0.0056107	0.0136054				0.0056107	0.0136054
	pHH3+ nuclei	Total nuclei	pHH3+ nuclei	Total nuclei		RV Nuclei (%)	RV Nuclei (%)										s	12	2457	22	684		0.782235	0.217765		0.004884	0.0321637				0.004884	0.0321637
a	18	1296	15	652	a	0.665298	0.334702		0.0138889	0.0230061				0.0138889	0.0230061		t	12	2175							0.00551724					0.00551724
b	11	1618	12	637	b	0.717517	0.282483		0.00679852	0.0188383				0.00679852	0.0188383		u	7	2053							0.00340964					0.00340964
c	18	1545	11	958	c	0.617259	0.382741		0.0116505	0.0114823				0.0116505	0.0114823		v	13	1558							0.00834403					0.00834403
d	18	1651	10	1022	d	0.617658	0.382342		0.0109025	0.00978474				0.0109025	0.00978474							AVG	0.630902	0.369098		0.00691256	0.0135954
e	20	1524	11	954	e	0.615012	0.384988		0.0131234	0.0115304				0.0131234	0.0115304							STD ERR	0.0219861	0.0219861		0.000641761	0.0012913
f	23	1650	12	811	f	0.670459	0.329541		0.0139394	0.0147965				0.0139394	0.0147965
g	27	1644	21	1031	g	0.614579	0.385421		0.0164234	0.0203686				0.0164234	0.0203686		Embryo	68F				Total	0.643345	0.356655
h	DAMAGED		17	1202	h					0.0141431					0.0141431		Embryonic Day	14.5
I	20	1376	12	1729	k	0.443156	0.556844		0.0145349	0.00694043				0.0145349	0.00694043		Genotype											BoxA-Cre	DTA
J			20	1684	l					0.0118765					0.0118765			Right Ventricle		Left Ventricle						R26R DTA 68	F	(+)	DTA/+
					AVG	0.620117	0.379883											pHH3+ nuclei	Total nuclei	pHH3+ nuclei	Total nuclei		RV Nuclei (%)	RV Nuclei (%)
					STD ERR	0.0284882	0.0284882										a	14	1490	2	709		0.677581	0.322419		0.00939597	0.00282087				0.00939597	0.00282087
Embryo	07E																b	12	2250	6	663		0.7724	0.2276		0.00533333	0.00904977				0.00533333	0.00904977
Embryonic Day	12.5				Total	0.535329	0.464671										c	17	2888	8	1197		0.706977	0.293023		0.00588643	0.00668338				0.00588643	0.00668338
Genotype											BoxA-Cre	DTA					d	DAMAGED		10	1300						0.00769231					0.00769231
									R26R DTA 07	E	(+)	(+)					e	18	2732	DAMAGED						0.00658858					0.00658858
	pHH3+ nuclei	Total nuclei	pHH3+ nuclei	Total nuclei		RV Nuclei (%)	RV Nuclei (%)										f	17	2253	16	923		0.709383	0.290617		0.00754549	0.0173348				0.00754549	0.0173348
a			17	1051						0.0161751					0.0161751		g	17	3259	15	1072		0.752482	0.247518		0.00521632	0.0139925				0.00521632	0.0139925
b			21	1465						0.0143345					0.0143345		h	31	3903	10	1590		0.710541	0.289459		0.00794261	0.00628931				0.00794261	0.00628931
c	17	1277	15	1195		0.516586	0.483414		0.0133125	0.0125523				0.0133125	0.0125523		i	27	3644	18	1237		0.746568	0.253432		0.00740944	0.0145513				0.00740944	0.0145513
d	31	2011	19	1227		0.621062	0.378938		0.0154152	0.0154849				0.0154152	0.0154849		j	27	4656	21	1189		0.796578	0.203422		0.00579897	0.0176619				0.00579897	0.0176619
e	15	1729	15	1106		0.609877	0.390123		0.00867553	0.0135624				0.00867553	0.0135624		k	26	3879	13	1415		0.732716	0.267284		0.00670276	0.00918728				0.00670276	0.00918728
f	24	1674	11	905		0.649089	0.350911		0.0143369	0.0121547				0.0143369	0.0121547		l	28	4041	20	1642		0.711068	0.288932		0.00692898	0.0121803				0.00692898	0.0121803
g	18	1776	12	1059		0.626455	0.373545		0.0101351	0.0113314				0.0101351	0.0113314		m	20	3760	21	1813		0.674682	0.325318		0.00531915	0.011583				0.00531915	0.011583
h	23	1972	17	1114		0.639015	0.360985		0.0116633	0.0152603				0.0116633	0.0152603		n	17	3412	9	1516		0.69237	0.30763		0.00498242	0.00593668				0.00498242	0.00593668
i			15	1093						0.0137237					0.0137237		o	19	3131	18	1390		0.692546	0.307454		0.00606835	0.0129496				0.00606835	0.0129496
					AVG	0.610347	0.389653										p	DAMAGED		DAMAGED
					STD ERR	0.0195691	0.0195691										q	19	2683	18	992		0.730068	0.269932		0.00708163	0.0181452				0.00708163	0.0181452
		Counter Window - DTA07E h RV.jpg	15.807	31.775													r	23	2997	23	991		0.751505	0.248495		0.00767434	0.0232089				0.00767434	0.0232089
					Total	0.505423	0.494577										s	9	2130							0.00422535					0.00422535
Embryo	07H																t	17	2444							0.00695581					0.00695581
Embryonic Day	12.5																u	29	2223							0.0130454					0.0130454
Genotype											BoxA-Cre	DTA										AVG	0.723831	0.276169		0.00684744	0.0118292
									R26R DTA 07	H	(+)	(+)										STD ERR	0.00905756	0.00905756		0.000446002	0.00137251
	pHH3+ nuclei	Total nuclei	pHH3+ nuclei	Total nuclei		RV Nuclei (%)	RV Nuclei (%)
a	16	688	18	670		0.506627	0.493373		0.0232558	0.0268657				0.0232558	0.0268657		Embryo	68H
b	17	1004	18	971		0.508354	0.491646		0.0169323	0.0185376				0.0169323	0.0185376		Embryonic Day	14.5				Total	0.499025	0.500975
c	20	1432	18	1454		0.496188	0.503812		0.0139665	0.0123796				0.0139665	0.0123796		Genotype											BoxA-Cre	DTA
d	28	1476	13	984		0.6	0.4		0.0189702	0.0132114				0.0189702	0.0132114			Right Ventricle		Left Ventricle						R26R DTA 68	H	(+)	DTA/+
e	21	1385	18	1214		0.532897	0.467103		0.0151625	0.014827				0.0151625	0.014827			pHH3+ nuclei	Total nuclei	pHH3+ nuclei	Total nuclei		RV Nuclei (%)	RV Nuclei (%)
f	24	1556	18	1233		0.557906	0.442094		0.0154242	0.0145985				0.0154242	0.0145985		a	17	3806	13	1431		0.726752	0.273248		0.00446663	0.00908456				0.00446663	0.00908456
g	27	1493	24	1089		0.578234	0.421766		0.0180844	0.0220386				0.0180844	0.0220386		b	16	3047	12	1046		0.744442	0.255558		0.00525107	0.0114723				0.00525107	0.0114723
h	29	1583	16	1345		0.540642	0.459358		0.0183196	0.0118959				0.0183196	0.0118959		c	14	3068	27	1386		0.688819	0.311181		0.00456323	0.0194805				0.00456323	0.0194805
i	43	1902	32	1754		0.520241	0.479759		0.0226078	0.018244				0.0226078	0.018244		d	21	2532	16	1148		0.688043	0.311957		0.00829384	0.0139373				0.00829384	0.0139373
j	38	2236	28	1985		0.529732	0.470268		0.0169946	0.0141058				0.0169946	0.0141058		e	13	2666	23	1278		0.675963	0.324037		0.00487622	0.0179969				0.00487622	0.0179969
k	32	1931	29	1783		0.519925	0.480075		0.0165717	0.0162647				0.0165717	0.0162647		f	9	2819	25	1525		0.648941	0.351059		0.00319262	0.0163934				0.00319262	0.0163934
l	19	1654	16	1242		0.571133	0.428867		0.0114873	0.0128824				0.0114873	0.0128824		g	9	2854	22	1887		0.601983	0.398017		0.00315347	0.0116587				0.00315347	0.0116587
m	24	1589	15	951		0.625591	0.374409		0.0151038	0.0157729				0.0151038	0.0157729		h	14	2309	11	1465		0.611818	0.388182		0.00606323	0.00750853				0.00606323	0.00750853
					AVG	0.54519	0.45481										i	7	1885	24	1308		0.590354	0.409646		0.00371353	0.0183486				0.00371353	0.0183486
					STD ERR	0.0108343	0.0108343										j	15	1980	23	1161		0.630372	0.369628		0.00757576	0.0198105				0.00757576	0.0198105
																	k	16	1964							0.00814664					0.00814664
					Total	0.544449	0.455551															AVG	0.660749	0.339251		0.00539057	0.0145691
																						STD ERR	0.0166635	0.0166635		0.00056987	0.00141165
																	Embryo	68J
																	Embryonic Day	14.5				Total	0.679666	0.320334
																	Genotype											BoxA-Cre	DTA
																		Right Ventricle		Left Ventricle						R26R DTA 68	J	(+)	DTA/+
																		pHH3+ nuclei	Total nuclei	pHH3+ nuclei	Total nuclei		RV Nuclei (%)	RV Nuclei (%)
																	a			26	1493						0.0174146					0.0174146
																	b	15	957	18	1408		0.404651	0.595349		0.015674	0.0127841				0.015674	0.0127841
																	c	16	1303	13	1654		0.440649	0.559351		0.0122794	0.00785973				0.0122794	0.00785973
																	d	20	1137	13	1458		0.43815	0.56185		0.0175901	0.00891632				0.0175901	0.00891632
																	e	11	2006	14	1538		0.566027	0.433973		0.00548355	0.00910273				0.00548355	0.00910273
																	f	26	1755	11	918		0.656566	0.343434		0.0148148	0.0119826				0.0148148	0.0119826
																	g	16	1896	10	890		0.680546	0.319454		0.00843882	0.011236				0.00843882	0.011236
																	h	16	2608	6	1001		0.722638	0.277362		0.00613497	0.00599401				0.00613497	0.00599401
																	i	9	2277	7	800		0.740006	0.259994		0.00395257	0.00875				0.00395257	0.00875
																	j	16	2239	10	778		0.742128	0.257872		0.00714605	0.0128535				0.00714605	0.0128535
																	k	17	1937	5	1462		0.569873	0.430127		0.00877646	0.00341997				0.00877646	0.00341997
																	l	18	2562	8	1099		0.699809	0.300191		0.00702576	0.00727934				0.00702576	0.00727934
																	m	17	2495	12	1049		0.704007	0.295993		0.00681363	0.0114395				0.00681363	0.0114395
																	n	17	3775	7	1077		0.77803	0.22197		0.00450331	0.00649954				0.00450331	0.00649954
																	o	10	1352	22	1033		0.566876	0.433124		0.00739645	0.0212972				0.00739645	0.0212972
																	p	8	1501	24	1589		0.485761	0.514239		0.00532978	0.0151038				0.00532978	0.0151038
																	q	16	2256	8	1233		0.646604	0.353396		0.0070922	0.00648824				0.0070922	0.00648824
																	r	13	2108	9	842		0.714576	0.285424		0.00616698	0.0106888				0.00616698	0.0106888
																	s	11	2192	21	1442		0.603192	0.396808		0.00501825	0.0145631				0.00501825	0.0145631
																						AVG	0.620005	0.379995		0.00831317	0.0107196
																						STD ERR	0.0274795	0.0274795		0.000950954	0.00100144

## Sheet: Figure 4
	H1 het;H2 het;Cre(+)		H1 het;H2 CKO;Cre(+)		H1 CKO;H2 het;Cre(+)		H1 CKO;H2 CKO;Cre(+)		EF	AVG	H1 het; H2 het; Cre(+)	H1 het; H2 CKO; Cre(+)	H1 CKO; H2 het; Cre(+)	H1 CKO; H2 CKO; Cre(+)
	Male	Female	Male	Female	Male	Female	Male	Female		Male	58.8922	57.8279	55.9752	45.2778
EF	47.0725	75.5829	68.9177	62.8586	25.3819	58.9747	36.4573	50.4989		Female	67.7454	62.8586	58.9747	43.1517
	65.8796	59.9078	59.4185		57.37		53.071	35.8046		Total	61.8433	58.8341	56.3501	44.5691
	68.579		48.0818		38.7875		51.3608
	54.0378		54.8938		69.4123		40.2222			STD ERR	H1 het; H2 het; Cre(+)	H1 het; H2 CKO; Cre(+)	H1 CKO; H2 het; Cre(+)	H1 CKO; H2 CKO; Cre(+)
					57.5769					Male	5.04915	4.36949	6.74781	4.09367
					70.1294					Female	7.83755			7.34718
					73.1684					Total	4.21618	3.53097	5.85579	3.24081
	H1 het;H2 het;Cre(+)		H1 het;H2 CKO;Cre(+)		H1 CKO;H2 het;Cre(+)		H1 CKO;H2 CKO;Cre(+)		FS	AVG	H1 het; H2 het; Cre(+)	H1 het; H2 CKO; Cre(+)	H1 CKO; H2 het; Cre(+)	H1 CKO; H2 CKO; Cre(+)
	Male	Female	Male	Female	Male	Female	Male	Female		Male	30.988	30.3944	29.6525	22.2559
FS	23.1986	43.5993	38.018	33.3333	11.3949	30.1347	17.0149	25.4457		Female	37.4859	33.3333	30.1347	21.2594
	35.568	31.3725	31.3002		29.8869		27	17.0732		Total	33.154	30.9822	29.7128	21.9238
	37.8866		24.0798		18.4492		25.8883
	27.2988		28.1796		38.1924		19.1205			STD ERR	H1 het; H2 het; Cre(+)	H1 het; H2 CKO; Cre(+)	H1 CKO; H2 het; Cre(+)	H1 CKO; H2 CKO; Cre(+)
					29.6296					Male	3.45026	2.93996	4.22115	2.46644
					38.9892					Female	6.11335			4.18626
					41.0256					Total	3.02156	2.35192	3.65612	1.9094
										unpaired
										equal variance
										T-Test
										EF	H1 het; H2 CKO; Cre(+)	H1 CKO; H2 het; Cre(+)	H1 CKO; H2 CKO; Cre(+)
										H1 het; H2 het; Cre(+)	0.606998	0.490476	0.00874473
										FS	H1 het; H2 CKO; Cre(+)	H1 CKO; H2 het; Cre(+)	H1 CKO; H2 CKO; Cre(+)
										H1 het; H2 het; Cre(+)	0.596553	0.503148	0.0104757

## Sheet: Figure 7M, N
	EF	FS
52	58.1836	30.1047	DTA(+)
436	49.4487	24.5653
6	59.459	31.2402
476	44.1687	21.5812
61	46.3238	22.9102
421	63.3418	33.913
484	55.4302	28.0835
451	48.0269	23.7778
435	60.6562	31.8182
499	59.4643	31.0887
424	72.8379	41.2308
489	66.3707	35.5769
105	35.8046	17.0732	H1/H2 CKO
74	28.0674	12.7937
71	36.4573	17.0149
102	50.4989	25.4457
438	42.073	20.2454
164	51.3608	25.8883
32	44.6612	21.8137
65	39.0728	18.3432
481	59.0022	30.7033
173	40.2222	19.1205
158	53.071	27
147	75.5765	43.3198
475	40.5379	19.7802	H1/H2 CKO; DTA(+)
486	37.3732	17.76
426	49.2136	24.295
478	37.1688	17.5988
482	38.7316	18.3421
483	51.7742	25.8302
477	48.4465	24.2515
493	57.6013	29.4574
420	54.5813	27.7311
487	52.805	26.5027
456	53.6632	27.4925
59	61.5194	32.4873
491	65.0666	34.9869
479	57.7019	29.8876
433	74.398	42.0765
		EF		FS
	DTA(+)	56.976	DTA(+)	29.6575
	H1/H2 CKO	46.3223	H1/H2 CKO	23.2301
	H1/H2 CKO; DTA(+)	52.0388	H1/H2 CKO; DTA(+)	26.5653
	STD ERR	EF	STD ERR	FS
	DTA(+)	2.49905	DTA(+)	1.67477
	H1/H2 CKO	3.64809	H1/H2 CKO	2.33999
	H1/H2 CKO; DTA(+)	2.75918	H1/H2 CKO; DTA(+)	1.76048
	TTEST 1	0.0260319		0.0371348
	TTEST 2	0.196755		0.214929
	TTEST 3	0.224739		0.267224
